# Supplementary material for: Tailored Interventional Approaches to the Management of True and False Aneurysms Affecting Aberrant Visceral Arteries Are Associated with Enhanced Clinical Outcomes
Source: J Pers Med. 2026 Mar 16;16(3):165. doi: 10.3390/jpm16030165 (PMC13028169; doi:10.3390/jpm16030165)
Supplement: Supplementary file 1 [file jpm-16-00165-s001.zip]

Archive with 2 entries (2 files):
- jpm-4114677-Supplementary Table S2-PICO framework.pdf
- jpm-4114677-Supplementary-Table S1-PRISMA_2020_checklist.pdf
